# Supplementary material for: The effect of COVID-19 and sex differences on natural killer cell cytotoxicity
Source: Front Cell Infect Microbiol. 2025 Sep 22;15:1635043. doi: 10.3389/fcimb.2025.1635043 (PMC12497742; doi:10.3389/fcimb.2025.1635043)
Supplement: Supplementary file 13 [file DataSheet1.zip]

Archive with 19 entries (18 files):
- Paper Figures/
- Paper Figures/Figure 6.tif
- __MACOSX/Paper Figures/._Figure 6.tif
- Paper Figures/Figure 7.tif
- __MACOSX/Paper Figures/._Figure 7.tif
- Paper Figures/Figure 5.tif
- __MACOSX/Paper Figures/._Figure 5.tif
- Paper Figures/Figure 4.tif
- __MACOSX/Paper Figures/._Figure 4.tif
- Paper Figures/.DS_Store
- __MACOSX/Paper Figures/._.DS_Store
- Paper Figures/Figure 1.tif
- __MACOSX/Paper Figures/._Figure 1.tif
- Paper Figures/Figure 3.tif
- __MACOSX/Paper Figures/._Figure 3.tif
- Paper Figures/Figure 2.tif
- __MACOSX/Paper Figures/._Figure 2.tif
- Paper Figures/Figure 8.tif
- __MACOSX/Paper Figures/._Figure 8.tif
