# Supplementary material for: The effect of COVID-19 and sex differences on natural killer cell cytotoxicity
Source: Front Cell Infect Microbiol. 2025 Sep 22;15:1635043. doi: 10.3389/fcimb.2025.1635043 (PMC12497742; doi:10.3389/fcimb.2025.1635043)
Supplement: Supplementary file 14 [file DataSheet2.zip]

Archive with 19 entries (18 files):
- Supplementary Figures/
- Supplementary Figures/.DS_Store
- __MACOSX/Supplementary Figures/._.DS_Store
- Supplementary Figures/Sup Figure 2.tif
- __MACOSX/Supplementary Figures/._Sup Figure 2.tif
- Supplementary Figures/Sup Figure 3.tif
- __MACOSX/Supplementary Figures/._Sup Figure 3.tif
- Supplementary Figures/Sup Figure 1.tif
- __MACOSX/Supplementary Figures/._Sup Figure 1.tif
- Supplementary Figures/Sup Figure 4.tif
- __MACOSX/Supplementary Figures/._Sup Figure 4.tif
- Supplementary Figures/Sup Figure 5.tif
- __MACOSX/Supplementary Figures/._Sup Figure 5.tif
- Supplementary Figures/Sup Figure 7.tif
- __MACOSX/Supplementary Figures/._Sup Figure 7.tif
- Supplementary Figures/Sup Figure 6.tif
- __MACOSX/Supplementary Figures/._Sup Figure 6.tif
- Supplementary Figures/Sup Figure 8.tif
- __MACOSX/Supplementary Figures/._Sup Figure 8.tif
